# Supplementary material for: Molecular phylogenetic analysis of Neritona juttingae (Mienis, 1973) (Gastropoda, Cycloneritida, Neritidae) with remarks on the phylogenetic position of the genus Neritona
Source: Zookeys. 2026 Feb 13;1269:129–49. doi: 10.3897/zookeys.1269.164112 (PMC12924057; doi:10.3897/zookeys.1269.164112)
Supplement: Supplementary material 1 — Supplementary tables [file zookeys-1269-129_article-164112__-s001.xlsx]

## Sheet: Table S1
Table S1 List of 257 sequences used for COI+16S dataset
Taxa	COI	16S	DNA voucher	Locality	Reference	Notes
Clithon cf. reticulare	MF958992	MF959003	MNer2/1	Kaladan River,western Myanmar	(Bolotov et al. 2018)
Clithon corona	EU732362	EU732199	FJ.1	Suva, Viti Levu, Fiji	(Frey et al. 2008)
Clithon diadema	KU318332	KU318357	ACD4	Singapore ornamental pet trade	(Ng et al. 2016)
Clithon lentiginosum	KU318333	KU318358	AND1	Singapore ornamental pet trade	(Ng et al. 2016)
Clithon mertonianum	KU318334	KU318359	ANE1	Singapore ornamental pet trade	(Ng et al. 2016)
Clithon oualaniense	EU732364	EU732201	QL.1	Rowes Bay, Townsville, Queensland, Australia	(Frey et al. 2008)
Clithon oualaniense	MF687983	MF687956	ALCL1	Beihai, Guangxi, China	(Zhang et al. 2018)
Clithon oualaniense	MF687987	MF687959	ALCL9	Beihai, Guangxi	(Zhang et al. 2018)
Clithon sowerbianum	MF687989	MF687961	DSCL1	Beihai, Guangxi	(Zhang et al. 2018)
Clithon sowerbianum	MF687990	MF687963	DSCL3	Beihai, Guangxi	(Zhang et al. 2018)
Clithon chlorostoma	EU732363	EU732200	JP.1	south of Oku, Okinawa, Japan	(Frey et al. 2008)
Clithon corona	KU318331		ACC1	Singapore ornamental pet trade	(Ng et al. 2016)
Clithon spinosum	AY820333	AY771224	CSO24	Moorea, French Polynesia	(Bunje & Lindberg 2007)
Clypeolum owenianum	EU732365	EU732202	GH.1	Ada, Ghana	(Frey et al. 2008)
Nereina punctulata	JX646667	JX646657	QC2013.7	Magdalena (Río Don Diego)	(Quintero-Galvis & Castro 2013)
Nerita incerta	MF688009	MF687976	HYDL1	Wenchang, Hainan	(Zhang et al. 2018)
Neripteron auriculatum	KU318381	KU318360	ANA1	Singapore ornamental pet trade	(Ng et al. 2016)
Neripteron violaceum	MF688017	MF687981	ZYL1	Fangchenggang, Guangxi	(Zhang et al. 2018)
Neripteron violaceum	MF688020	MF687982	ZYL6	Fangchenggang, Guangxi	(Zhang et al. 2018)
Nerita adenensis	EU732209	EU732046	OM.1	Muscat, Oman	(Frey et al. 2008)
Nerita adenensis	EU732210	EU732047	OM.2	Muscat, Oman	(Frey et al. 2008)
Nerita albicilla	MF687991	MF687964	YZDL1	Wenchang, Hainan	(Zhang et al. 2018)
Nerita albicilla	MF688003	MF687968	YZDL20	Beihai, Guangxi	(Zhang et al. 2018)
Nerita albicilla	MF688004	MF687971	YZDL23	Dongshan, Zhangzhou, Fujian	(Zhang et al. 2018)
Nerita albicilla A	EU732211	EU732048	NC.1	Kanumera, Ile de Pins, New Caledonia	(Frey et al. 2008)
Nerita albicilla A	EU732212	EU732049	QL.1	Moreton Bay, Queensland, Australia	(Frey et al. 2008)
Nerita albicilla B	EU732213	EU732050	TZ.1	Matemwe, Zanzibar Island, Tanzania	(Frey et al. 2008)
Nerita albicilla B	EU732214	EU732051	ZA.1	Rocky Bay, KwaZulu-Natal, South Africa	(Frey et al. 2008)
Nerita antiquata	EU732215	EU732052	ID.1	Empang, Sumbawa, Indonesia	(Frey et al. 2008)
Nerita antiquata	EU732216	EU732053	MY.1	Cape Gaya, Sabah, Malaysia	(Frey et al. 2008)
Nerita argus A	EU732217	EU732054	PF.1	Paroa Point, Moorea, French Polynesia	(Frey et al. 2008)
Nerita argus B	EU732219	EU732056	AS.1	Onenoa, American Samoa	(Frey et al. 2008)
Nerita aterrima	EU732221	EU732058	MG.1	Taolagnaro, Madagascar	(Frey et al. 2008)
Nerita aterrima	EU732222	EU732059	RE.1	Cap La Houssaye, Reunion Island	(Frey et al. 2008)
Nerita atramentosa	EU732223	EU732060	TA.1	Tasmania	(Frey et al. 2008)
Nerita atramentosa	EU732224	EU732061	WA.1	Rottnest Island, Western Australia	(Frey et al. 2008)
Nerita balteata	EU732225	EU732062	QL.1	Rowes Bay, Townsville, Queensland, Australia	(Frey et al. 2008)
Nerita balteata	EU732226	EU732063	QL.2	Slade Pt., Mackay, Queensland, Australia	(Frey et al. 2008)
Nerita chamaeleon A	EU732227	EU732064	MY.1	Likas Bay, Kota Kinabalu, Sabah, Malaysia	(Frey et al. 2008)
Nerita chamaeleon A	EU732228	EU732065	TH.1	Laem Phanwa, Phuket, Thailand	(Frey et al. 2008)
Nerita chamaeleon B	EU732229	EU732066	QL.1	Rivers Head, Hervey Bay, Queensland, Australia	(Frey et al. 2008)
Nerita chamaeleon B	EU732230	EU732067	SG.1	East Coast Parkway, Singapore	(Frey et al. 2008)
Nerita costata	EU732231	EU732068	ID.1	Senggigi, Lombok, Indonesia	(Frey et al. 2008)
Nerita costata	EU732232	EU732069	MY.1	Cape Gaya, Sabah, Malaysia	(Frey et al. 2008)
Nerita erythrostoma	EU732233	EU732070	QL.1	Elliott Heads, Bundaberg, Queensland, Australia	(Frey et al. 2008)
Nerita erythrostoma	EU732234	EU732071	QL.2	Dolphin Head, Mackay, Queensland, Australia	(Frey et al. 2008)
Nerita exuvia	EU732235	EU732072	ID.1	Selon Blanak, S. Lombok, Indonesia	(Frey et al. 2008)
Nerita exuvia	EU732236	EU732073	MY.1	Pantai Kulambu, Sabah, Malaysia	(Frey et al. 2008)
Nerita filosa A	EU732237	EU732074	NC.1	Plage de Ouano, New Caledonia	(Frey et al. 2008)
Nerita filosa B	EU732239	EU732076	NC.3	Rocher a la Voile, New Caledonia	(Frey et al. 2008)
Nerita filosa C	EU732241	EU732078	FJ.1	Natadola, Viti Levu, Fiji	(Frey et al. 2008)
Nerita fulgurans	JX646664	JX646655	QC2013.1	Magdalena (Bahía Neguanje)	(Quintero-Galvis & Castro 2013)
Nerita fulgurans	EU732243	EU732080	FL.1	Jupiter Island, Florida, USA	(Frey et al. 2008)
Nerita fulgurans	EU732244	EU732081	PA.1	Cacique, Panama	(Frey et al. 2008)
Nerita funiculata	EU732245	EU732082	EC.1	Muisne, Esmeraldas Province, Ecuador	(Frey et al. 2008)
Nerita funiculata	EU732246	EU732083	MX.1	Santa Rosalia, Baja Sur, Mexico	(Frey et al. 2008)
Nerita grossa	EU732247	EU732084	PG.1	Huon Peninsula, Papua New Guinea	(Frey et al. 2008)
Nerita grossa	EU732248	EU732085	PG.2	Huon Peninsula, Papua New Guinea	(Frey et al. 2008)
Nerita guamensis	EU732249	EU732086	GU.1	Fadian Point, Guam	(Frey et al. 2008)
Nerita guamensis	EU732250	EU732087	GU.2	Fadian Point, Guam	(Frey et al. 2008)
Nerita helicinoides	EU732251	EU732088	JP.1	Cape Zanpa, Okinawa, Japan	(Frey et al. 2008)
Nerita helicinoides	EU732252	EU732089	JP.2	south of Cape Hedo, Okinawa, Japan	(Frey et al. 2008)
Nerita histrio	EU732253	EU732090	PH.1	Doljo, Bohol, Philippines	(Frey et al. 2008)
Nerita histrio	EU732254	EU732091	TH.1	Railey East, Krabi, Thailand	(Frey et al. 2008)
Nerita incerta	EU732255	EU732092	AS.1	Onenoa, American Samoa	(Frey et al. 2008)
Nerita incerta	EU732256	EU732093	ID.1	Rakata Kecil, Krakatau, Java, Indonesia	(Frey et al. 2008)
Nerita insculpta	EU732257	EU732094	AS.1	Leone, American Samoa	(Frey et al. 2008)
Nerita insculpta	EU732258	EU732095	ID.1	Kusa Beach, Lombok, Indonesia	(Frey et al. 2008)
Nerita japonica	MF688010	MF687977	RBDL1	Nanji, Zhejiang	(Zhang et al. 2018)
Nerita japonica A	EU732259	EU732096	JP.1	Misaki, Miura Peninsula, Japan	(Frey et al. 2008)
Nerita japonica B	EU732261	EU732098	KR.1	Dol-San-Do, Yeo-Su, South Korea	(Frey et al. 2008)
Nerita lirellata	EU732263	EU732100	EI.1	Hanga Roa, Easter Island	(Frey et al. 2008)
Nerita litterata A	EU732265	EU732102	ID.1	Komodo Island, Indonesia	(Frey et al. 2008)
Nerita litterata A	EU732266	EU732103	PH.1	Balite, Mindoro, Philippines	(Frey et al. 2008)
Nerita litterata B	EU732267	EU732104	TZ.1	Mangapweni, Zanzibar Island, Tanzania	(Frey et al. 2008)
Nerita longii	EU732269	EU732106	OM.1	Haramel, Muscat, Oman	(Frey et al. 2008)
Nerita magdalenae	EU732271	EU732108	MU.1	Souillac, Mauritius	(Frey et al. 2008)
Nerita maxima	EU732273	EU732110	NC.1	Poindimie, New Caledonia	(Frey et al. 2008)
Nerita maxima	EU732274	EU732111	PG.1	Huon Peninsula, Papua New Guinea	(Frey et al. 2008)
Nerita melanotragus	EU732275	EU732112	NS.1	Barrenjoey, New South Wales, Australia	(Frey et al. 2008)
Nerita melanotragus	EU732276	EU732113	QL.1	Victoria Point, Moreton Bay, Queensland, Australia	(Frey et al. 2008)
Nerita morio	EU732277	EU732114	EI.1	La Perouse, Easter Island	(Frey et al. 2008)
Nerita morio	EU732278	EU732115	EI.2	Anakena, Easter Island	(Frey et al. 2008)
Nerita ocellata	EU732279	EU732116	JP.1	south of Oku, Okinawa, Japan	(Frey et al. 2008)
Nerita olivaria	EU732281	EU732118	ID.1	Gorontalo, Sulawesi, Indonesia	(Frey et al. 2008)
Nerita orbignyana	EU732283	EU732120	EG.1	Port Safâga, Egypt	(Frey et al. 2008)
Nerita orbignyana	EU732284	EU732121	EG.2	el-Qalawi, Egypt	(Frey et al. 2008)
Nerita patula	EU732285	EU732122	ID.1	Murex House Reef, Manado, Sulawesi, Indonesia	(Frey et al. 2008)
Nerita patula	EU732286	EU732123	PH.1	Balite, Mindoro, Philippines	(Frey et al. 2008)
Nerita peloronta	EU732287	EU732124	FL.1	Jupiter Island, Florida, USA	(Frey et al. 2008)
Nerita peloronta	EU732288	EU732125	PA.1	Cacique, Panama	(Frey et al. 2008)
Nerita peloronta	JX646665	JX646656	QC2013.2	Bolívar (Playa de Marbella)	(Quintero-Galvis & Castro 2013)
Nerita picea	EU732289	EU732126	HI.1	South Point, Hawaii Island, Hawaii, USA	(Frey et al. 2008)
Nerita planospira	EU732291	EU732128	JP.1	Yagaji Jima, Okinawa, Japan	(Frey et al. 2008)
Nerita planospira	EU732292	EU732129	NC.1	south of Poindimie, New Caledonia	(Frey et al. 2008)
Nerita plicata A	EU732293	EU732130	JP.1	south of Oku, Okinawa, Japan	(Frey et al. 2008)
Nerita plicata A	EU732294	EU732131	ZA.1	Rocky Bay, KwaZulu-Natal, South Africa	(Frey et al. 2008)
Nerita plicata B	EU732295	EU732132	CK.1	Avarua, Rarotonga, Cook Islands	(Frey et al. 2008)
Nerita plicata B	EU732296	EU732133	PH.1	Sabang, Mindoro, Philippines	(Frey et al. 2008)
Nerita polita A	EU732297	EU732134	GU.1	Umatac Bay, Guam	(Frey et al. 2008)
Nerita polita A	EU732298	EU732135	PH.1	Doljo, Bohol, Philippines	(Frey et al. 2008)
Nerita polita B	EU732299	EU732136	MG.1	Anjahana, Ile Sainte Marie, Madagascar	(Frey et al. 2008)
Nerita polita C	EU732301	EU732138	TH.1	Laem Phanwa, Phuket Island, Thailand	(Frey et al. 2008)
Nerita quadricolor	EU732303	EU732140	EG.1	Sharm el-Nâga, Egypt	(Frey et al. 2008)
Nerita quadricolor	EU732304	EU732141	TZ.1	Kigombe, Tanzania	(Frey et al. 2008)
Nerita sanguinolenta	EU732305	EU732142	EG.1	Port Safâga, Egypt	(Frey et al. 2008)
Nerita scabricosta	EU732307	EU732144	MX.1	Punta Conejo, Baja Sur, Mexico	(Frey et al. 2008)
Nerita scabricosta	EU732308	EU732145	PA.1	Rio Mar, Panama	(Frey et al. 2008)
Nerita senegalensis	EU732309	EU732146	CM.1	Limbe, Cameroon	(Frey et al. 2008)
Nerita senegalensis	EU732310	EU732147	SN.1	N'Gor, Senegal	(Frey et al. 2008)
Nerita signata A	EU732311	EU732148	NC.1	south of Poindimie, New Caledonia	(Frey et al. 2008)
Nerita signata A	EU732312	EU732149	PH.1	Doljo, Bohol, Philippines	(Frey et al. 2008)
Nerita signata B	EU732313	EU732150	FJ.1	Uciwai, Viti Levu, Fiji	(Frey et al. 2008)
Nerita signata B	EU732314	EU732151	FJ.2	Navolau, Viti Levu, Fiji	(Frey et al. 2008)
Nerita sp.	AY771272	AY771226	Nerita1	Tutuila, Samoa	(Bunje & Lindberg 2007)
Nerita spengleriana A	EU732315	EU732152	ID.1	Anyer, Krakatau, Java, Indonesia	(Frey et al. 2008)
Nerita spengleriana A	EU732316	EU732153	ID.2	Yapen, Birds Head, West Papua	(Frey et al. 2008)
Nerita spengleriana B	EU732317	EU732154	PG.2	Huon Peninsula, Papua New Guinea	(Frey et al. 2008)
Nerita spengleriana B	EU732318	EU732155	PH.1	Sabang, Mindoro, Philippines	(Frey et al. 2008)
Nerita tessellata	FJ977765	FJ977717	MCZ DNA102135		(Aktipis & Giribet 2010)
Nerita tessellata	EU732319	EU732156	FL.1	Jupiter Island, Florida, USA	(Frey et al. 2008)
Nerita tessellata	EU732320	EU732157	FL.2	Boynton Beach, Florida, USA	(Frey et al. 2008)
Nerita tessellata	JX646663	JX646654	QC2013.3	Magdalena (Taganga)	(Quintero-Galvis & Castro 2013)
Nerita textilis	EU732321	EU732158	KE.1	Mombasa, Kenya	(Frey et al. 2008)
Nerita textilis	EU732322	EU732159	ZA.1	Rocky Bay, KwaZulu-Natal, South Africa	(Frey et al. 2008)
Nerita tristis	EU732323	EU732160	JP.1	south of Oku, Okinawa, Japan	(Frey et al. 2008)
Nerita umlaasiana	EU732325	EU732162	ZA.1	Mission Rocks, KwaZulu-Natal, South Africa	(Frey et al. 2008)
Nerita undata (cf. novaeguineae form) B	EU732347	EU732184	FJ.1	Uciwai, Viti Levu, Fiji	(Frey et al. 2008)
Nerita undata (incurva form) A	EU732339	EU732176	MG.1	Toliala, Madagascar	(Frey et al. 2008)
Nerita undata (incurva form) B	EU732341	EU732178	TZ.1	Bawe Island, Zanzibar, Tanzania	(Frey et al. 2008)
Nerita undata (maura form)	EU732343	EU732180	AS.1	Onenoa, American Samoa	(Frey et al. 2008)
Nerita undata (maura form)	EU732344	EU732181	NC.1	Kone, New Caledonia	(Frey et al. 2008)
Nerita undata (morph 1)	EU732327	EU732164	MY.1	Pantai Kulambu, Sabah, Malaysia	(Frey et al. 2008)
Nerita undata (morph 1)	EU732328	EU732165	PG.1	Huon Peninsula, Papua New Guinea	(Frey et al. 2008)
Nerita undata (morph 2) A	EU732329	EU732166	SG.1	East Coast Parkway, Singapore	(Frey et al. 2008)
Nerita undata (morph 2) B	EU732331	EU732168	TH.1	Chaweng, Ko Samui, Thailand	(Frey et al. 2008)
Nerita undata (morph 2) B	EU732332	EU732169	TH.2	Hat Lamai, Ko Samui, Thailand	(Frey et al. 2008)
Nerita undata (morph 3) A	EU732333	EU732170	HK.1	Yung Shue Wan, Hong Kong, China	(Frey et al. 2008)
Nerita undata (morph 3) A	EU732334	EU732171	HK.2	Shek O, Hong Kong, China	(Frey et al. 2008)
Nerita undata (morph 3) B	EU732335	EU732172	JP.1	south of Oku, Okinawa, Japan	(Frey et al. 2008)
Nerita undata (morph 3) C	EU732337	EU732174	TW.1	Taiwan, China	(Frey et al. 2008)
Nerita undata (novaeguineae form) A	EU732345	EU732182	NC.2	Kanumera, Ile de Pins, New Caledonia	(Frey et al. 2008)
Nerita undulata A	EU732349	EU732186	FJ.1	Suva, Viti Levu, Fiji	(Frey et al. 2008)
Nerita undulata B	EU732351	EU732188	JP.1	Yagaji Jima, Okinawa, Japan	(Frey et al. 2008)
Nerita undulata C	EU732353	EU732190	WS.1	Fausaga, Upolu, Western Samoa	(Frey et al. 2008)
Nerita versicolor	EU732355	EU732192	FL.1	Jupiter Island, Florida, USA	(Frey et al. 2008)
Nerita versicolor	EU732356	EU732193	PA.1	Galeta Isle, Panama	(Frey et al. 2008)
Nerita versicolor	JX646666	JX646658	QC2013.4	Magdalena (El Rodadero)	(Quintero-Galvis & Castro 2013)
Nerita vitiensis	EU732357	EU732194	NC.1	Koumac, New Caledonia	(Frey et al. 2008)
Nerita vitiensis	EU732358	EU732195	NC.2	south of Poindimie, New Caledonia	(Frey et al. 2008)
Nerita yoldii	EU732359	EU732196	HK.1	Lung Kwu Tan, Hong Kong, China	(Frey et al. 2008)
Nerita yoldii	EU732360	EU732197	HK.2	Siulam, Hong Kong, China	(Frey et al. 2008)
Nerita yoldii	MF688011	MF687978	CWDL1	Fuqing, Fujian	(Zhang et al. 2018)
Nerita yoldii	MF688015	MF687979	CWDL8	Yangjiang, Guangdong	(Zhang et al. 2018)
Nerita yoldii	MF688016	MF687980	CWDL9	Nanji, Zhejiang	(Zhang et al. 2018)
Neritina canalis	AY771270	AY771225	NC050	Moorea, French Polynesia	(Bunje & Lindberg 2007)
Neritina canalis	MK754669	MK755009	UGSB14804	Indonesia	(Sands et al. 2019a)
Neritina schlaeflii	MN657573	MN650319	UGSB21714	Iran	(Sands et al. 2020)
Neritona juttingae	KU318383	KU318361	ANJ3	Singapore ornamental pet trade	(Ng et al. 2016)
Puperita pupa	FJ977767	FJ977719	MCZ DNA102136		(Aktipis & Giribet 2010)
Puperita pupa	EU732366	EU732203	PA.1	San Lorenzo, Panama	(Frey et al. 2008)
Septaria porcellana	AY771274	AY771228	SP005	Moorea, French Polynesia	(Bunje & Lindberg 2007)
Septaria sanguisuga	AY771275	AY771229	SS272	Tutuila, Samoa	(Bunje & Lindberg 2007)
Thalassonerita naticoidea	EU732361	EU732198	GM.1	Gulf of Mexico	(Frey et al. 2008)	outgroup
Theodoxus altenai	MK754475	MK754817	CA2005.37	Turkey	(Sands et al. 2019a)
Theodoxus altenai	MK754476	MK754818	UGSB24167	Turkey	(Sands et al. 2019a)
Theodoxus anatolicus	AY771276	AY771230	TA001	Vilayet Antalya, Turkey	(Bunje & Lindberg 2007)
Theodoxus anatolicus	MK754545	MK754887	RM09.131	Turkey	(Sands et al. 2019a)
Theodoxus baeticus	AY771277	AY771234	TB001	Spain	(Bunje & Lindberg 2007)
Theodoxus baeticus	AY771291	AY771252	TM001	Italy	(Bunje & Lindberg 2007)
Theodoxus baeticus	MK754497	MK754839	BA05.60	Greece	(Sands et al. 2019a)
Theodoxus danubialis	AY771280	AY771236	TD005	Italy	(Bunje & Lindberg 2007)
Theodoxus danubialis	MK754494	MK754836	RM06.308	Serbia	(Sands et al. 2019a)
Theodoxus danubialis	MK754767	MK755106	UGSB18452	Slovenia	(Sands et al. 2019a)
Theodoxus euxinus	AY765333	AY771239	TE001	Bilhorod-Dnistrovs’kyi, Ukraine	(Bunje & Lindberg 2007)
Theodoxus euxinus	AY771300	AY771267	TX068	Pervomais’k, Ukraine	(Bunje & Lindberg 2007)
Theodoxus euxinus	AY765337	AY771269	TX073	Odessa, Ukraine	(Bunje & Lindberg 2007)
Theodoxus fluviatilis	AY765306	AY771240	TF009	France	(Bunje & Lindberg 2007)
Theodoxus fluviatilis	AY765317	AY771241	TF225	Germany	(Bunje & Lindberg 2007)
Theodoxus fluviatilis	MK754500	MK754842	RM06.126	Greece	(Sands et al. 2019a)
Theodoxus fluviatilis	MK754506	MK754848	RM07.79	Russia	(Sands et al. 2019a)
Theodoxus fluviatilis	MK754509	MK754851	TW95.01	Turkey	(Sands et al. 2019a)
Theodoxus fluviatilis	MK754668	MK755008	UGSB13098	United Kingdom	(Sands et al. 2019a)
Theodoxus fluviatilis	MK754726	MK755065	UGSB18092	Morocco	(Sands et al. 2019a)
Theodoxus jordani	AY771287	AY771248	TJ001	Banias, Israel	(Bunje & Lindberg 2007)
Theodoxus jordani	MK754501	MK754843	RM06.128	Greece	(Sands et al. 2019a)
Theodoxus jordani	MK754502	MK754844	RM07.40	Iraq	(Sands et al. 2019a)
Theodoxus jordani	MK754505	MK754847	RM06.237	Lebanon	(Sands et al. 2019a)
Theodoxus jordani	MK754577	MK754919	RM09.56	Turkey	(Sands et al. 2019a)
Theodoxus jordani	MK754598	MK754940	UGSB24178	Egypt	(Sands et al. 2019a)
Theodoxus jordani	MK754674	MK755013	UGSB18317	Cyprus	(Sands et al. 2019a)
Theodoxus macrii	AY771289	AY771250	TJ012	Nahal Hakibbutzim, Israel	(Bunje & Lindberg 2007)
Theodoxus macrii	MK754624	MK754965	UGSB24179	Turkey	(Sands et al. 2019a)
Theodoxus major	MK754516	MK754858	RM07.80	Russia	(Sands et al. 2019a)
Theodoxus major	MK754568	MK754910	RM08.172	Kazakhstan	(Sands et al. 2019a)
Theodoxus major	MK754717	MK755056	UGSB18173	Ukraine	(Sands et al. 2019a)
Theodoxus major	MK754724	MK755063	UGSB18089	Iran	(Sands et al. 2019a)
Theodoxus marteli	MK754731	MK755070	UGSB18098	Morocco	(Sands et al. 2019a)
Theodoxus numidicus	MK754729	MK755068	UGSB18095	Morocco	(Sands et al. 2019a)
Theodoxus pallidus	MN168633	MN175012	UGSB20503	Iran	(Sands et al. 2019b)
Theodoxus subterrelictus	MK754816	MK755160	TSUB1	Bosnia and Herzegovina	(Sands et al. 2019a)
Theodoxus syriacus	MK754634	MK754975	RM10.173	Turkey	(Sands et al. 2019a)
Theodoxus transversalis	MK754529	MK754871	RM08.079	Greece	(Sands et al. 2019a)
Theodoxus transversalis	MK754769	MK755108	UGSB18456	Macedonia	(Sands et al. 2019a)
Theodoxus velox	AY765340	AY771256	TQ001	Kherson, Ukraine	(Bunje & Lindberg 2007)
Theodoxus velox	MK754491	MK754833	RM06.330	Hungary	(Sands et al. 2019a)
Theodoxus velox	MK754541	MK754883	PC08-67	Russia	(Sands et al. 2019a)
Theodoxus velox	MK754567	MK754909	RM09.148	Turkey	(Sands et al. 2019a)
Theodoxus velox	MK754606	MK754948	DEU09.022	Germany	(Sands et al. 2019a)
Theodoxus velox	MK754615	MK754956	RM10.105	Lithuania	(Sands et al. 2019a)
Theodoxus wesselinghi	MK754544	MK754886	RM09.130	Turkey	(Sands et al. 2019a)
Theodoxus wilkei	MK754572	MK754914	RM09.53	Turkey	(Sands et al. 2019a)
Vitta luteofasciata	EU732367	EU732204	PA.1	Veracruz, Panama	(Frey et al. 2008)
Vitta meleagris	MK628548	MK628556	CMPHRM 6408B.1	Camocim, Ceará, Brazil	(Barroso et al. 2020)
Vitta meleagris	JX646671	JX646662	QC2013.5	Atlántico (Ciénaga de Mallorqui)	(Quintero-Galvis & Castro 2013)
Vitta piratica	EU732368	EU732205	PA.1	Rio Guanche, Panama	(Frey et al. 2008)
Vitta piratica	JX646669	JX646660	QC2013.6	Atlántico (Ciénaga de Mallorqui)	(Quintero-Galvis & Castro 2013)
Vitta rubricata	EU732369	EU732206	GH.1	Ghana: Ada	(Frey et al. 2008)
Vitta usnea	JX646670	JX646661	QC2013.8	Atlántico (Ciénaga de Mallorqui)	(Quintero-Galvis & Castro 2013)
Vitta virginea	MK628552	MK628560	CMPHRM 6410B	Camocim, Ceará, Brazil	(Barroso et al. 2020)
Vitta virginea	EU732370	EU732207	PA.1	Panama: Bocas del Toro	(Frey et al. 2008)
Vitta virginea	JX646668	JX646659	QC2013.9	Atlántico (Ciénaga de Mallorqui)	(Quintero-Galvis & Castro 2013)
Vitta viriginea	FJ977766	FJ977718	MCZ DNA102465		(Aktipis & Giribet 2010)
Vittina gagates	MK754667	MK755007	UGSB11577	Reunion	(Sands et al. 2019a)
Vittina natalensis	MK754815	MK755159	UGSB19434	Commercial stock: Germany	(Sands et al. 2019a)
Vittina turrita	AY771273	AY771227	NT100	‘Upolu, Samoa	(Bunje & Lindberg 2007)
Vittina waigiensis	KU318386	KU318363	AVW3	Singapore ornamental pet trade	(Ng et al. 2016)
Nerita histrio	NC 068083	NC 068083	NC 068083	-	(Qi et al. 2023)	mitogenome
Nerita signata	NC 068082	NC 068082	NC 068082	-	(Qi et al. 2023)	mitogenome
Nerita plicata	NC 068081	NC 068081	NC 068081	-	(Qi et al. 2023)	mitogenome
Nerita ocellata	NC 068080	NC 068080	NC 068080	-	(Qi et al. 2023)	mitogenome
Nerita insculpta	NC 068079	NC 068079	NC 068079	-	(Qi et al. 2023)	mitogenome
Nerita costata	NC 068078	NC 068078	NC 068078	-	(Qi et al. 2023)	mitogenome
Clithon sowerbianum	NC 068077	NC 068077	NC 068077	-	(Qi et al. 2023)	mitogenome
Clithon oualaniense	NC 068076	NC 068076	NC 068076	-	(Qi et al. 2023)	mitogenome
Clithon retropictum	NC 031893	NC 031893	NC 031893	-	(Fukumori et al. 2016)	mitogenome
Nerita japonica	MN747116	MN747116	MN747116	-	(Feng et al. 2021)	mitogenome
Nerita albicilla	MK516738	MK516738	MK516738	-	(Feng et al. 2019)	mitogenome
Nerita yoldii	MK395169	MK395169	MK395169	-	(Xie et al. 2019)	mitogenome
Nerita versicolor	KF728890	KF728890	KF728890	-	(Arquez et al. 2014)	mitogenome
Nerita tessellata	KF728889	KF728889	KF728889	-	(Arquez et al. 2014)	mitogenome
Nerita fulgurans	KF728888	KF728888	KF728888	-	(Arquez et al. 2014)	mitogenome
Nerita undata	NC 087859	NC 087859	NC 087859	-	Unpublished	mitogenome
Septaria tessellaria	NC 064130	NC 064130	NC 064130	-	(Miao et al. 2022)	mitogenome
Clithon squarrosum	NC 062613	NC 062613	NC 062613	-	(Miao et al. 2022)	mitogenome
Neritina iris	NC 062612	NC 062612	NC 062612	-	(Miao et al. 2022)	mitogenome
Clithon corona	NC 062611	NC 062611	NC 062611	-	(Miao et al. 2022)	mitogenome
Clithon lentiginosum	NC 062610	NC 062610	NC 062610	-	(Miao et al. 2022)	mitogenome
Neripteron violaceum	NC 060871	NC 060871	NC 060871	-	Unpublished	mitogenome
Theodoxus fluviatilis	MT628587	MT628587	MT628587	-	Unpublished	mitogenome
Nerita balteata	MN477253	MN477253	MN477253	-	Unpublished	mitogenome
Nerita chamaeleon	MT161611	MT161611	MT161611	-	(Feng et al. 2021)	mitogenome
Neripteron violaceum	KY021066	KY021066	KY021066	-	(Wang et al. 2019)	mitogenome
Vitta usnea	KU342665	KU342665	KU342665	-	(Uribe et al. 2016)	mitogenome
Nerita melanotragus	GU810158	GU810158	GU810158	-	(Castro and Colgan 2010)	mitogenome
Neritona juttingae	PP958837	PP958837	PP958837	-	This study	mitogenome
Titiscania limacina	KU342669	KU342669	KU342669	-	(Uribe et al. 2016)	outgroup

## Sheet: Table S2
Table S2 Original and TrimAl lengths of 13 PCGs, 2 rRNAs, and 13 PCGsAA sequences
Gene	Original length (bp)		TrimAl length (bp)		Percentage (%)
	DNA	AA	DNA	AA	DNA	AA
ATP6	699	233	696	232	99.5708	99.5708
ATP8	177	59	150	51	84.7458	86.4407
COX1	1545	515	1533	511	99.2233	99.2233
COX2	693	231	675	224	97.4026	96.9697
COX3	777	259	285	95	36.6795	36.6795
CYTB	1143	381	1134	378	99.2126	99.2126
ND1	933	311	921	307	98.7138	98.7138
ND2	1302	434	1101	359	84.5622	82.7189
ND3	357	119	351	117	98.3193	98.3193
ND4	1419	473	1356	452	95.5603	95.5603
ND4L	294	98	270	95	91.8367	96.9388
ND5	1749	583	1704	570	97.4271	97.7702
ND6	522	174	492	164	94.2529	94.2529
12S	971	/	850	/	87.5386	/
16S	1542	/	1274	/	82.62	/

## Sheet: Table S3
Table S3 Best partitioning schemes and models based on different datasets for maximum likelihood and Bayesian inference analysis
Method	Datasets	Subset	Subset Partitions	Best Model
ML	13PCGs123	P1	atp6-codon1; cox1-codon1; cox2-codon1; cox3-codon1; cytb-codon1	TIM2+F+I+G4
		P2	atp6-codon2; cox2-codon2; cytb-codon2; nad1-codon2; nad4l-codon2	GTR+F+G4
		P3	atp6-codon3; cox1-codon3; cox2-codon3	TN+F+R4
		P4	atp8-codon1; atp8-codon2; nad2-codon2; nad3-codon2; nad4-codon2; nad5-codon2; nad6-codon2	GTR+F+I+I+R2
		P5	atp8-codon3; nad4l-codon3	HKY+F+I+G4
		P6	cox1-codon2; cox3-codon2	TVM+F+I+G4
		P7	cox3-codon3; nad3-codon3	TIM3+F+I+I+R2
		P8	cytb-codon3	TN+F+I+I+R3
		P9	nad1-codon1; nad4-codon1; nad4l-codon1; nad5-codon1; nad6-codon1	GTR+F+I+I+R3
		P10	nad1-codon3; nad4-codon3; nad5-codon3	TIM+F+I+I+R3
		P11	nad2-codon1; nad3-codon1	TN+F+G4
		P12	nad2-codon3	TN+F+R3
		P13	nad6-codon3	TN+F+ASC+R2
	13PCGs123+2R	P1	atp6-codon1; cox3-codon1; cytb-codon1; nad1-codon1; nad4-codon1; nad4l-codon1	TIM2+F+I+G4
		P2	atp6-codon2; cox2-codon2; cytb-codon2; nad1-codon2; nad4l-codon2	TVM+F+R2
		P3	atp6-codon3; cox1-codon3; cox2-codon3	TN+F+R4
		P4	atp8-codon1; atp8-codon2; nad2-codon2; nad3-codon2; nad4-codon2; nad5-codon2; nad6-codon2	GTR+F+I+I+R2
		P5	atp8-codon3	TN+F+G4
		P6	cox1-codon1; cox2-codon1	TN+F+I+G4
		P7	cox1-codon2; cox3-codon2	TVM+F+I+G4
		P8	cox3-codon3; nad3-codon3	TN+F+I+I+R2
		P9	cytb-codon3; nad1-codon3	TIM+F+R4
		P10	nad2-codon1; nad3-codon1	TN+F+G4
		P11	nad2-codon3	TN+F+R3
		P12	nad4-codon3; nad5-codon3	TIM2+F+I+I+R3
		P13	nad4l-codon3	TN+F+R3
		P14	nad5-codon1; nad6-codon1; 12s	TIM2+F+I+I+R3
		P15	nad6-codon3	TN+F+ASC+R2
		P16	16s	GTR+F+I+G4
	13PCGs12	P1	atp6-codonA; cox3-codonA; cytb-codonA; nad1-codonA; nad3-codonA; nad4l-codonA	TIM2+F+I+G4
		P2	atp6-codonB; cox1-codonB; cox2-codonB; cytb-codonB; nad1-codonB; nad4l-codonB	TVM+F+I+I+R2
		P3	atp8-codonA; atp8-codonB; nad6-codonB	TPM3u+F+I+I+R2
		P4	cox1-codonA; cox2-codonA	TN+F+I+G4
		P5	cox3-codonB; nad2-codonB; nad3-codonB	TVM+F+R3
		P6	nad2-codonA	TN+F+G4
		P7	nad4-codonA; nad5-codonA; nad6-codonA	TIM2+F+I+I+R3
		P8	nad4-codonB; nad5-codonB	TVM+F+I+I+R2
	13PCGs12+2R	P1	atp6-codonA; cox3-codonA; nad3-codonA	TN+F+I+G4
		P2	atp6-codonB; cox2-codonB; cytb-codonB; nad1-codonB; nad4l-codonB	GTR+F+I+I+R2
		P3	atp8-codonA; atp8-codonB; nad6-codonB	TPM3u+F+I+I+R2
		P4	cox1-codonA; cox2-codonA	TN+F+I+I+R3
		P5	cox1-codonB; cox3-codonB	TVM+F+I+I+R2
		P6	cytb-codonA; nad1-codonA; nad4l-codonA	TIM2e+I+G4
		P7	nad2-codonA; nad6-codonA	TN+F+I+I+R2
		P8	nad2-codonB; nad3-codonB	TVM+F+I+I+R2
		P9	nad4-codonA; nad5-codonA; 12s	TIM2+F+I+I+R3
		P10	nad4-codonB; nad5-codonB	TVM+F+I+I+R2
		P11	16s	GTR+F+I+G4
	13PCGsAA	P1	atp6; cox1; cox2; cytb; nad1; nad4l	mtZOA+R3
		P2	atp8; nad2; nad3; nad4; nad5	mtMet+R4
		P3	cox3	mtZOA+I+G4
		P4	nad6	mtMet+R3
	COI+16S	P1	16S	GTR+F+I+I+R4
		P2	COI	GTR+F+I+I+R5
BI	13PCGs123	P1	atp6-codon1	GTR+F+I+G4
		P2	atp6-codon2; nad4l-codon2	GTR+F+G4
		P3	atp6-codon3; cox2-codon3	GTR+F+I+G4
		P4	atp8-codon1; atp8-codon2	HKY+F+G4
		P5	atp8-codon3	HKY+F+G4
		P6	cox1-codon1	GTR+F+G4
		P7	cox1-codon2; cox3-codon2	GTR+F+I+G4
		P8	cox1-codon3	GTR+F+I+G4
		P9	cox2-codon1	GTR+F+I+G4
		P10	cox2-codon2; cytb-codon2; nad1-codon2	GTR+F+G4
		P11	cox3-codon1	HKY+F+I+G4
		P12	cox3-codon3; nad3-codon3	GTR+F+I+G4
		P13	cytb-codon1	SYM+I+G4
		P14	cytb-codon3	GTR+F+I+G4
		P15	nad1-codon1	GTR+F+I+G4
		P16	nad1-codon3	GTR+F+I+G4
		P17	nad2-codon1; nad3-codon1	GTR+F+I+G4
		P18	nad2-codon2; nad3-codon2	GTR+F+G4
		P19	nad2-codon3	HKY+F+I+G4
		P20	nad4-codon1	GTR+F+G4
		P21	nad4-codon2	GTR+F+I+G4
		P22	nad4-codon3; nad5-codon3	GTR+F+I+G4
		P23	nad4l-codon1	SYM+G4
		P24	nad4l-codon3	GTR+F+I+G4
		P25	nad5-codon1; nad6-codon1	GTR+F+I+G4
		P26	nad5-codon2; nad6-codon2	GTR+F+I+G4
		P27	nad6-codon3	GTR+F+G4
	13PCGs123+2R	P1	atp6-codon1	GTR+F+I+G4
		P2	atp6-codon2; nad4l-codon2	GTR+F+G4
		P3	atp6-codon3; cox1-codon3; cox2-codon3	GTR+F+I+G4
		P4	atp8-codon1; atp8-codon2	HKY+F+G4
		P5	atp8-codon3	HKY+F+G4
		P6	cox1-codon1	GTR+F+G4
		P7	cox1-codon2; cox3-codon2	GTR+F+I+G4
		P8	cox2-codon1	GTR+F+I+G4
		P9	cox2-codon2; cytb-codon2; nad1-codon2	GTR+F+G4
		P10	cox3-codon1	HKY+F+I+G4
		P11	cox3-codon3; nad3-codon3	GTR+F+I+G4
		P12	cytb-codon1	SYM+I+G4
		P13	cytb-codon3	GTR+F+I+G4
		P14	nad1-codon1	GTR+F+I+G4
		P15	nad1-codon3	GTR+F+I+G4
		P16	nad2-codon1; nad3-codon1	GTR+F+I+G4
		P17	nad2-codon2; nad3-codon2	GTR+F+I+G4
		P18	nad2-codon3	HKY+F+I+G4
		P19	nad4-codon1	GTR+F+G4
		P20	nad4-codon2	GTR+F+I+G4
		P21	nad4-codon3; nad5-codon3	GTR+F+I+G4
		P22	nad4l-codon1	SYM+G4
		P23	nad4l-codon3	GTR+F+I+G4
		P24	nad5-codon1; nad6-codon1	GTR+F+I+G4
		P25	nad5-codon2	GTR+F+I+G4
		P26	nad6-codon2	GTR+F+G4
		P27	nad6-codon3	GTR+F+G4
		P28	12s	GTR+F+G4
		P29	16s	GTR+F+I+G4
	13PCGs12	P1	atp6-codonA; nad3-codonA	GTR+F+I+G4
		P2	atp6-codonB; nad4l-codonB	GTR+F+G4
		P3	atp8-codonA; atp8-codonB	HKY+F+G4
		P4	cox1-codonA	GTR+F+I+G4
		P5	cox1-codonB	GTR+F+I
		P6	cox2-codonA	GTR+F+I+G4
		P7	cox2-codonB; cytb-codonB; nad1-codonB	GTR+F+I+G4
		P8	cox3-codonA	HKY+F+I+G4
		P9	cox3-codonB	SYM+I
		P10	cytb-codonA; nad1-codonA	GTR+F+I+G4
		P11	nad2-codonA	GTR+F+I+G4
		P12	nad2-codonB; nad3-codonB	GTR+F+I+G4
		P13	nad4-codonA; nad4l-codonA	GTR+F+I+G4
		P14	nad4-codonB	GTR+F+I+G4
		P15	nad5-codonA; nad6-codonA	GTR+F+I+G4
		P16	nad5-codonB	GTR+F+I+G4
		P17	nad6-codonB	GTR+F+G4
	13PCGs12+2R	P1	atp6-codonA	GTR+F+I+G4
		P2	atp6-codonB; nad4l-codonB	GTR+F+G4
		P3	atp8-codonA; atp8-codonB	HKY+F+G4
		P4	cox1-codonA	GTR+F+G4
		P5	cox1-codonB	GTR+F+I
		P6	cox2-codonA	GTR+F+I+G4
		P7	cox2-codonB; cytb-codonB; nad1-codonB	GTR+F+I+G4
		P8	cox3-codonA	HKY+F+I+G4
		P9	cox3-codonB	SYM+I
		P10	cytb-codonA	SYM+I+G4
		P11	nad1-codonA	GTR+F+I+G4
		P12	nad2-codonA	GTR+F+G4
		P13	nad2-codonB; nad3-codonB	GTR+F+I+G4
		P14	nad3-codonA	GTR+F+I+G4
		P15	nad4-codonA	GTR+F+I+G4
		P16	nad4-codonB	GTR+F+I+G4
		P17	nad4l-codonA	SYM+G4
		P18	nad5-codonA	GTR+F+I+G4
		P19	nad5-codonB	GTR+F+I+G4
		P20	nad6-codonA	GTR+F+G4
		P21	nad6-codonB	GTR+F+G4
		P22	12s	GTR+F+G4
		P23	16s	GTR+F+I+G4
	13PCGsAA	P1	atp6; nad1; nad4l	mtREV+F+I+G4
		P2	atp8; nad2	mtMAM+F+G4
		P3	cox1	mtMAM+F+I+G4
		P4	cox2; cytb	mtMAM+F+I+G4
		P5	cox3; nad3	mtMAM+F+I+G4
		P6	nad4	mtMAM+F+G4
		P7	nad5	mtMAM+F+I+G4
		P8	nad6	mtMAM+G4

## Sheet: Table S4
Table S4 BLAST results of different genes or region (only show top 10 results)
Gene	subjectAcc	Organism	Family	identity	alignmentLength	mismatches	gapOpens	qStart	qEnd	sStart	sEnd	evalue	bitScore
whole mitogenome	PP958837.1	Neritona juttingae	Neritidae	100	15950	0	0	1	15950	1	15950	0	29455
whole mitogenome	NC_046704.1	Cryptonatica janthostoma	Naticidae	92.683	41	1	2	9540	9580	6119	6081	0.037	58.4
whole mitogenome	NC_046598.1	Cryptonatica andoi	Naticidae	92.683	41	1	2	9540	9580	6119	6081	0.037	58.4
whole mitogenome	NC_050662.1	Tanea lineata	Naticidae	92.683	41	1	2	9540	9580	6092	6054	0.037	58.4
whole mitogenome	NC_059028.1	Cipangopaludina longispira	Viviparidae	91.304	46	3	1	11903	11947	3937	3982	0.003	62.1
whole mitogenome	MK395169.1	Nerita yoldii	Neritidae	91.176	68	6	0	14110	14177	1128	1195	1.02e-12	93.5
whole mitogenome	MN419027.1	Paratectonatica tigrina	Naticidae	88	50	4	2	9540	9589	6111	6064	0.037	58.4
whole mitogenome	NC_050661.1	Paratectonatica tigrina	Naticidae	88	50	4	2	9540	9589	6108	6061	0.037	58.4
whole mitogenome	PP101871.1	Echinolittorina melanacme	Littorinidae	87.719	57	6	1	2481	2537	5183	5238	0.000223	65.8
whole mitogenome	LC215335.1	Neritina pulligera	Neritidae	85.725	1275	182	0	40	1314	2	1276	0	1347
COI	PP958837.1	Neritona juttingae	Neritidae	100	1548	0	0	1	1548	1	1548	0	2859
COI	MW694828.1	Neritina iris	Neritidae	86.555	1547	208	0	1	1547	1	1547	0	1705
COI	NC_062612.1	Neritina iris	Neritidae	86.555	1547	208	0	1	1547	2723	4269	0	1705
COI	NC_060871.1	Neritina violacea	Neritidae	86.434	1548	208	2	1	1547	1	1547	0	1694
COI	NC_062596.1	Neritina violacea	Neritidae	86.434	1548	208	2	1	1547	1	1547	0	1694
COI	KU342667.1	Theodoxus fluviatilis	Neritidae	86.425	1547	210	0	1	1547	2479	4025	0	1694
COI	KU342665.1	Vitta usnea	Neritidae	86.352	1546	207	4	1	1544	1	1544	0	1683
COI	KY021066.1	Neritina violacea	Neritidae	85.982	1548	217	0	1	1548	1103	2650	0	1657
COI	MZ315041.1	Septaria lineata	Neritidae	85.973	1547	217	0	1	1547	2735	4281	0	1655
COI	NC_064130.1	Septaria lineata	Neritidae	85.973	1547	217	0	1	1547	1	1547	0	1655
16S	PP958837.1	Neritona juttingae	Neritidae	100	1296	0	0	1	1296	10953	9658	0	2394
16S	KU318361.1	Neritona juttingae	Neritidae	99.789	474	1	0	691	1164	1	474	0	870
16S	AY771254.1	Theodoxus prevostianus	Neritidae	93.762	513	25	6	654	1162	1	510	0	763
16S	MK755160.1	Theodoxus subterrelictus	Neritidae	93.75	512	26	6	654	1162	1	509	0	763
16S	MK754889.1	Theodoxus fluviatilis	Neritidae	93.738	511	29	3	654	1162	1	510	0	763
16S	AY771238.1	Theodoxus danubialis	Neritidae	93.567	513	26	6	654	1162	1	510	0	758
16S	AY771236.1	Theodoxus danubialis	Neritidae	93.567	513	26	6	654	1162	1	510	0	758
16S	MK754959.1	Theodoxus fluviatilis	Neritidae	93.542	511	30	3	654	1162	1	510	0	758
16S	AY771269.1	Theodoxus sp. TX040	Neritidae	93.542	511	30	3	654	1162	1	510	0	758
16S	MK754891.1	Theodoxus fluviatilis	Neritidae	93.542	511	30	3	654	1162	1	510	0	758
COI_mafft_trimal_region	PP958837.1	Neritona juttingae	Neritidae	100	313	0	0	1	313	384	696	1.12e-160	579
COI_mafft_trimal_region	KU318383.1	Neritona juttingae	Neritidae	99.361	313	2	0	1	313	1	313	2.43e-157	568
COI_mafft_trimal_region	MK754735.1	Theodoxus numidicus	Neritidae	90.842	273	25	0	5	277	328	600	9.53e-97	366
COI_mafft_trimal_region	MK754734.1	Theodoxus numidicus	Neritidae	90.476	273	26	0	5	277	328	600	4.43e-95	361
COI_mafft_trimal_region	MZ831952.1	Neritina violacea	Neritidae	90.323	279	25	2	2	279	347	624	3.43e-96	364
COI_mafft_trimal_region	MK754729.1	Theodoxus numidicus	Neritidae	90.11	273	27	0	5	277	328	600	2.06e-93	355
COI_mafft_trimal_region	MN168666.1	Theodoxus pallasi	Neritidae	89.744	273	28	0	5	277	328	600	9.59e-92	350
COI_mafft_trimal_region	MN168655.1	Theodoxus pallasi	Neritidae	89.744	273	28	0	5	277	328	600	9.59e-92	350
COI_mafft_trimal_region	MK754570.1	Theodoxus sp. 11384 AFS-2019	Neritidae	89.744	273	28	0	5	277	328	600	9.59e-92	350
COI_mafft_trimal_region	MK754567.1	Theodoxus sp. 9636 AFS-2019	Neritidae	89.744	273	28	0	5	277	328	600	9.59e-92	350
16S_mafft_trimal_region	PP958837.1	Neritona juttingae	Neritidae	100	477	0	0	1	477	10263	9787	0	881
16S_mafft_trimal_region	KU318361.1	Neritona juttingae	Neritidae	99.789	474	1	0	1	474	1	474	0	870
16S_mafft_trimal_region	AY771254.1	Theodoxus prevostianus	Neritidae	93.487	476	24	6	1	472	38	510	0	701
16S_mafft_trimal_region	MK755160.1	Theodoxus subterrelictus	Neritidae	93.474	475	25	6	1	472	38	509	0	701
16S_mafft_trimal_region	MK754889.1	Theodoxus fluviatilis	Neritidae	93.46	474	28	3	1	472	38	510	0	701
16S_mafft_trimal_region	MK754836.1	Theodoxus danubialis	Neritidae	93.277	476	25	6	1	472	38	510	0	695
16S_mafft_trimal_region	AY771238.1	Theodoxus danubialis	Neritidae	93.277	476	25	6	1	472	38	510	0	695
16S_mafft_trimal_region	AY771236.1	Theodoxus danubialis	Neritidae	93.277	476	25	6	1	472	38	510	0	695
16S_mafft_trimal_region	MK754959.1	Theodoxus fluviatilis	Neritidae	93.249	474	29	3	1	472	38	510	0	695
16S_mafft_trimal_region	AY771269.1	Theodoxus sp. TX040	Neritidae	93.249	474	29	3	1	472	38	510	0	695

## Sheet: Table S5
Table S5 Codon numbers and relative synonymous codon usage (RSCU) of 13 PCGs in the Neritona juttingae mitogenome
Codon	Count	RSCU	Codon	Count	RSCU	Codon	Count	RSCU	Codon	Count	RSCU
UUU(F)	181	1.24	UCU(S)	91	2.1	UAU(Y)	83	1.25	UGU(C)	30	1.09
UUC(F)	111	0.76	UCC(S)	45	1.04	UAC(Y)	50	0.75	UGC(C)	25	0.91
UUA(L)	174	1.74	UCA(S)	77	1.78	UAA(*)	6	1.2	UGA(W)	98	1.69
UUG(L)	105	1.05	UCG(S)	17	0.39	UAG(*)	4	0.8	UGG(W)	18	0.31
CUU(L)	104	1.04	CCU(P)	66	1.82	CAU(H)	52	1.32	CGU(R)	11	0.69
CUC(L)	59	0.59	CCC(P)	15	0.41	CAC(H)	27	0.68	CGC(R)	6	0.38
CUA(L)	135	1.35	CCA(P)	52	1.43	CAA(Q)	53	1.47	CGA(R)	39	2.44
CUG(L)	23	0.23	CCG(P)	12	0.33	CAG(Q)	19	0.53	CGG(R)	8	0.5
AUU(I)	181	1.35	ACU(T)	77	1.46	AAU(N)	78	1.19	AGU(S)	49	1.13
AUC(I)	88	0.65	ACC(T)	47	0.89	AAC(N)	53	0.81	AGC(S)	20	0.46
AUA(M)	84	1.04	ACA(T)	71	1.35	AAA(K)	55	1.31	AGA(S)	36	0.83
AUG(M)	77	0.96	ACG(T)	16	0.3	AAG(K)	29	0.69	AGG(S)	12	0.28
GUU(V)	94	1.31	GCU(A)	103	1.53	GAU(D)	45	1.15	GGU(G)	91	1.38
GUC(V)	43	0.6	GCC(A)	63	0.94	GAC(D)	33	0.85	GGC(G)	38	0.58
GUA(V)	87	1.21	GCA(A)	81	1.2	GAA(E)	59	1.28	GGA(G)	83	1.26
GUG(V)	64	0.89	GCG(A)	22	0.33	GAG(E)	33	0.72	GGG(G)	52	0.79
