# Supplementary material for: Molecular phylogenetic analysis of Neritona juttingae (Mienis, 1973) (Gastropoda, Cycloneritida, Neritidae) with remarks on the phylogenetic position of the genus Neritona
Source: Zookeys. 2026 Feb 13;1269:129–49. doi: 10.3897/zookeys.1269.164112 (PMC12924057; doi:10.3897/zookeys.1269.164112)
Supplement: Supplementary material 4 — 10 trees from different datasets and tree-building methods [file zookeys-1269-129_article-164112__-s004.zip]

Archive with 11 entries (10 files):
- Supplementary file 3/
- Supplementary file 3/13PCGs123_2R_BI_1.tre_tree_with_bootstrap.pdf
- Supplementary file 3/13PCGs123_2R_ML_1.treefile_tree_with_bootstrap.pdf
- Supplementary file 3/13PCGs123_BI_1.tre_tree_with_bootstrap.pdf
- Supplementary file 3/13PCGs123_ML_1.treefile_tree_with_bootstrap.pdf
- Supplementary file 3/13PCGs12_2R_BI_1.tre_tree_with_bootstrap.pdf
- Supplementary file 3/13PCGs12_BI_1.tre_tree_with_bootstrap.pdf
- Supplementary file 3/13PCGs12_ML_1.treefile_tree_with_bootstrap.pdf
- Supplementary file 3/13PCGsAA_BI_1.tre_tree_with_bootstrap.pdf
- Supplementary file 3/13PCgsAA_ML_1.treefile_tree_with_bootstrap.pdf
- Supplementary file 3/13PCGs_2R_ML_1.treefile_tree_with_bootstrap.pdf
